# Supplementary material for: Is Moss Still a Reliable Biomonitor of Nitrogen and Sulfur Deposition After Decades of Emissions Reductions?
Source: Plants (Basel). 2025 Apr 3;14(7):1114. doi: 10.3390/plants14071114 (PMC11991018; doi:10.3390/plants14071114)
Supplement: Supplementary file 1 [file plants-14-01114-s001.zip]

Archive with 1 entries (1 files):
- plants-3538697-supplementary.pdf
